# Supplementary material for: Process Evaluation of a Participative Organizational Intervention as a Stress Preventive Intervention for Employees in Swedish Primary Health Care
Source: Int J Environ Res Public Health. 2020 Oct 6;17(19):7285. doi: 10.3390/ijerph17197285 (PMC7579215; doi:10.3390/ijerph17197285)
Supplement: Supplementary file 1 [file ijerph-17-07285-s001.zip]

Archive with 3 entries (3 files):
- Appendix 1.docx
- Appendix 2.docx
- Appendix 3.docx
